# Supplementary material for: First evaluation and detection of ivermectin resistance in gastrointestinal nematodes of sheep and goats in South Darfur, Sudan
Source: PLoS One. 2024 Jun 11;19(6):e0301554. doi: 10.1371/journal.pone.0301554 (PMC11166298; doi:10.1371/journal.pone.0301554)
Supplement: S1 Table — (XLSX) [file pone.0301554.s001.xlsx]

## Sheet: Strogyles, sheep & goats
BeforeA	AfterA	BeforeB	AfterB	BeforeC	AfterC	BeforeD	AfterD	BeforeE	AfterE	BeforeF	AfterF	BeforeG	AfterG	BeforeH	AfterH	BeforeI	AfterI
2160	1000	1000	0	1480	520	2080	240	2080	160	5040	360	360	80	980	160	1320	80
6880	1040	200	120	1160	460	9880	800	160	0	3520	240	240	0	640	480	4080	240
1840	200	280	120	1360	140	2360	840	1440	0	1600	0	360	0	780	160	1620	400
1200	920	1520	1440	1760	260	3880	40	2080	120	4080	1160	1160	440	1320	480	1400	0
1040	280	480	360	640	160	1080	40	1200	200	480	0	600	240	960	400	3540	400
1080	400	1200	680	3120	360	720	0	2480	300	400	0	560	240	2480	320	1360	0
960	520	2880	520	2080	720	3840	360	1600	480	2640	600	1320	640	1440	80	880	0
2320	280	320	280	1600	240	2760	360	1840	40	280	180	720	240	1520	600	720	0
1120	320	960	360	1400	240	8040	80	2240	1280	2560	1320	480	0	920	0	740	0
2320	720	1280	120	2040	100	3040	40	1920	600	480	240	160	80	1040	80	1720	80
3280	1440	1920	1160	3200	100	2440	0	8080	280	2000	480	320	200	1040	480	6400	640
2880	1440	1520	160	2880	160	760	280	2240	80	1120	80	240	200	160	80	5680	380
2960	480	320	160	2240	160	5000	40	1280	160	2560	160	160	120	240	80	320	40
4160	1200	320	0	1920	200	840	80	280	240	320	200	840	240	880	240	1600	0
3600	2880	1520	800	320	80	1640	80	1200	0	160	0	160	120	760	400	880	160
320	320	400	0	1760	260	880	0	1440	80	2320	200	840	600	440	0
200	40	480	0	2640	80	7040	40	1280	320	320	160	400	160	400	80
320	80	400	240	160	40	6600	80	320	0	10240	840	400	80	480	0
6000	960	160	0			1600	40	240	240	960	160	200	320	700	240
1920	1280	320	0			3920	0	640	640	3760	840	280	140	2160	480
4640	1920	960	920			640	40	1440	0	7600	400	640	0	1600	80
1920	480	1280	160			600	0	640	80	1120	400	520	200	920	400
960	80	1680	600			4600	40	880	720	400	200	200	80
1680	480	320	200			1640	0	3040	1360	160	60	200	20
1120	80	720	480			500	100	1440	80	1360	280	800	320
160	80	320	40			440	40	2800	240	2240	640	720	320
400	80	1360	80			400	40	1920	400	2160	520	160	0
2800	1520	880	160			1160	120	1280	320	2160	200	440	200
1360	320	240	40			720	0	2640	80	320	200	1200	500
320	320	320	60			1640	0	3760	0	640	0	1040	280
720	80	400	120					4080	80	2400	1320
400	80	2240	1520					2080	0	1760	800
5920	1520	160	0					1440	1200	4000	720
400	400							1680	0	1000	160
1120	200							1680	400	4720	120
2720	480							720	240	2240	120
960	200							320	240	2720	440
2160	320							2400	400	23040	1200
5520	320							800	720	7200	1040
800	400							1360	800	1200	0
2720	400							2000	0	2000	160
5440	160							560	160	1200	0
6160	320							320	80
1120	960							2240	880
1200	1040							240	160
960	320							1040	400
3680	160							720	480
10320	400							400	80
400	0							320	80
2240	160							160	0
320	0							560	120
2240	160							960	400
2800	160							1720	560
2560	1040							1120	80
880	800							560	80
1040	720							1760	680
4160	240							960	640
1360	1280							2840	640
1280	80							1760	400
2800	1680							240	160
320	320							560	80
2880	720							1040	80
720	320
2400	1360
960	80
800	80
2240	880
1360	240
560	320
500	80
400	320
1200	320
560	80
1000	320
1120	400
2800	2240
1920	640
4400	160

## Sheet: Strongyloides, goats
BeforeJ	AfterJ	BeforeK	AfterK
80	0	480	0
320	0	1040	0
1840	0	160	0
2400	0	80	0
880	0	1920	0
400	0	2560	0
80	0	320	0
3600	0	1760	0
3920	0	2480	0
160	0	480	0
1280	0	800	0
320	0	1600	0
80	0	5920	0
160	0	1760	0
80	0	1120	0
240	0	80	0
160	0	400	0
80	0	1680	0
160	0	4880	0
80	0	400	0
		1040	0
		720	0
		2880	0
		240	0
		400	0
		3120	0
		1680	0
		1440	0
		160	0
		400	0
		7040	0
		1520	0
		3600	0
		3600	0
		5760	0
		1840	0
		21600	0
		2320	0

## Sheet: Key
Key
General considerations
	Sheet 1 (Strogyles, sheep & goats); Sheep and goats naturally infected with strongyle nematodes
	Sheet 2 (Strongyloides, goats); Goats naturally infected with Strongyloides papillosus
	Infected sheep and goats were received ivermectin (IVM) either subcutaneous (SC) injection or orally at different treatment plans
	Faecal samples were collected before treatment (day 0) and on day 12 after IVM administration
Sheep and goats natural infection trials (strongyle nematode eggs/gram faeces before and after treatment):
A	Bulbul; Goats (n=78) treated SC with IVM at the dose recommended for goats (0.4 mg/kg body weight)
B	Bulbul, Goats (n=33) were initially treated first with 0.4 mg/kg IVM and received twice the recommended goat dose of IVM (0.8 mg/kg bw) on day 12
C	Bulbul, Goats (n=18) treated SC with 0.8 mg/kg bw IVM
D	Kass, Goats (n=30) treated SC with 0.4 mg/kg bw IVM
E	Nyala Domaia, Goats (n=62) treated SC with 0.4 mg/kg bw IVM
F	Nyala University Farm, Goats (n=42) treated SC with 0.4 mg/kg bw IVM
G	Nyala University Farm, Goats (n=30) were initially treated first with 0.4 mg/kg IVM and received twice the recommended goat dose of IVM (0.8 mg/kg bw) on day 12
H	Nyala Domaia, Sheep (n=22) treated SC with IVM at the dose recommended for sheep (0.2 mg/kg bw)
I	Nyala Domaia, Sheep (n=15) treated SC with 0.8 mg/kg bw IVM
Goats natural infection trials (Strongyloides papillosus eggs/gram faeces before and after treatment):
J	Bulbul; Goats (n=20) treated SC with IVM at the dose recommended for goats (0.4 mg/kg body weight)
K	Nyala University Farm, Goats (n=38) treated SC with 0.4 mg/kg bw IVM
