# Supplementary material for: First evaluation and detection of ivermectin resistance in gastrointestinal nematodes of sheep and goats in South Darfur, Sudan
Source: PLoS One. 2024 Jun 11;19(6):e0301554. doi: 10.1371/journal.pone.0301554 (PMC11166298; doi:10.1371/journal.pone.0301554)
Supplement: S2 Table — (XLSX) [file pone.0301554.s002.xlsx]

## Sheet: Goats exp. infection trials
BeforeO	AfterO_day8	AfterO_day10	AfterO_day12	AfterO_day14	BeforeP	AfterP_day8	AfterP_day10	AfterP_day12	AfterP_day14	BeforeQ	AfterQ_day8	AfterQ_day10	AfterQ_day12	AfterQ_day14
7000	0	0	0	0	4240	320	120	360	200	3240	180	180	100	280
2720	160	40	40	80	2000	840	600	680	720	2160	0	100	120	460
2000	0	0	160	360	1360	0	0	0	0	2060	360	540	680	500
1560	160	200	440	580	1280	0	40	0	40	2000	490	220	310	170
1200	0	0	0	0	1000	200	60	180	160	1840	450	310	120	120
1160	40	80	200	160	880	200	200	240	160	1080	20	40	20	60
1080	0	0	0	0	880	40	160	80	200	680	240	80	220	420
1160	0	0	40	160	800	0	0	0	0	480	120	290	300	330
880	0	0	40	140	720	0	0	0	0	460	100	240	120	100
400	0	0	0	0	700	80	20	20	180	300	40	20	20	80

## Sheet: Sheep exp. infection trials
BeforeR	AfterR_day8_of_0.2dose	AfterR_day8_of_0.4dose	AfterR_day8_of_0.8dose	AfterR_day8_of_1.6dose	AfterR_day14_of_1.6dose	AfterR_day21_of_1.6dose	AfterR_day28_of_1.6dose
3200	1040	860	720	700	820	900	1000
3600	3520	2560	880	1040	1120	1760	1040
8640	7360	1840	1200	400	240	40	160
3600	3200	1440	720	1040	560	1200	1360
5120	2800	1760	560	640	1040	1440	640
6640	2400	2000	960	560	2080	1600	1920

## Sheet: Key
Key
Sheet 1	Goats experimentally infected with Haemonchus contortus from goat abomasa at Kass and Nyala local abattoirs
(Goats exp. infection trials)	Experimental infected goats received ivermectin (IVM), on day 25 of infection, either subcutaneous (SC) injection or orally at the recommended dose for goats (0.4 mg/kg body weight)
	Faecal samples were collected before treatment (day 0) and on day 8, 10, 12 and 14 after IVM administration
	O:	Eggs/gram faeces (before and after treatment) from goats experimentally infected with Haemonchus contortus Kass isolates and treated SC with IVM at dose of 0.4 mg/kg bw
	P:	Eggs/gram faeces (before and after treatment) from goats experimentally infected with Haemonchus contortus Nyala isolates and treated SC with IVM at dose of 0.4 mg/kg bw
	Q:	Eggs/gram faeces (before and after treatment) from goats experimentally infected with Haemonchus contortus Nyala isolates and treated orally with IVM at dose of 0.4 mg/kg bw
Sheet 2	Sheep experimentally infected by namatode surviving ivermectin (IVM) treatments in goats in Nyala and Bulbul
(Sheep exp. infection trials)	Infected sheep were dosed SC with IVM every eight days with increasing doses starting with 0.2 mg/kg bw followed by 0.4 mg/kg bw, then 0.8 mg/kg bw and 1.6 mg/kg bw.
	Faecal samples were collected on day 8 of 0.2 mg/kg bw dose administration (actually, day 33 of infection), then 16 days from starting the first dose of ivermectin administration (actually, day 8 from administration of the second dose, 0.4 mg/kg bw), day 24 (actually, day 8 from administration of the third dose, 0.8 mg/kg bw) and day 32 (actually, day 8 from administration of the fourth dose, 1.6…
	R:	Eggs/gram faeces (before and after treatment) from sheep experimentally infected by namatode surviving IVM treatments in goats in Nyala and Bulbul, before and after treatment
